# Supplementary material for: Developing a preoperative serum metabolome-based recurrence-predicting nomogram for patients with resected pancreatic ductal adenocarcinoma
Source: Sci Rep. 2019 Dec 9;9:18634. doi: 10.1038/s41598-019-55016-x (PMC6901525; doi:10.1038/s41598-019-55016-x)
Supplement: Supplementary file 1 — Dataset 1 [file 41598_2019_55016_MOESM1_ESM.xls]

## Sheet: Raw data
	Measurement unit [nM]
No	Ala	Arg	Asn	Asp	Cit	Gln	Glu	Gly	His	Ile	Leu	Lys	Met	Orn	Phe	Pro	Ser	Thr	Trp	Tyr	Val	Ac-Orn	alpha-AAA	Creatinine	Kynurenine	Met-SO	SDMA	Serotonin	Spermidine	Spermine	t4-OH-Pro	Taurine	total DMA	C0	C2	C3	C3-DC (C4-OH)	C3-OH	C3:1	C4	C4:1	C5	C5-DC (C6-OH)	C5-M-DC	C5-OH (C3-DC-M)	C5:1	C5:1-DC	C6 (C4:1-DC)	C6:1
PC-01-1	286000	88300	31000	23700	21600	613000	88600	217000	62500	56200	117000	174000	13800	42900	59800	162000	152000	121000	38700	49100	214000	253	838	52500	1100	291	526	665	244	1110	7010	148000	1100	29097	10020	199	129	218	43.1	203	69.8	89.8	47.1	67.7	103	59.8	38.8	132	46.5
PC-02-1	300000	63800	35300	41700	14300	476000	154000	200000	26700	50200	87400	143000	15700	71400	93200	85000	127000	52400	40200	40400	127000	1040	1260	64500	1540	1180	1010	761	577	896	4570	96000	1380	17677	4112	167	84	213	41.8	122	48.8	74	41.8	50.1	103	59	42.4	110	44.4
PC-03-1	386000	82700	32500	29800	14400	693000	127000	383000	48600	60000	89400	221000	21300	104000	71200	136000	148000	110000	44000	50100	152000	399	1970	86900	1410	762	800	581	308	398	6260	203000	922	28066	9613	172	130	191	41.4	173	56.6	95.4	57	69.4	99.6	59.8	40.3	124	41.3
PC-04-1	339000	120000	44600	28500	22200	796000	140000	265000	66000	61900	108000	186000	17100	74700	78400	151000	178000	119000	42200	67900	197000	813	1320	38800	1210	466	448	456	109	315	11500	156000	887	23664	10650	169	128	239	46.1	155	54.8	73.7	52	95	103	64.8	46.8	167	46.5
PC-05-1	325000	93900	26200	34000	11600	366000	89800	214000	59300	36700	79300	115000	16200	39800	71600	73600	260000	46900	53800	40400	112000	211	921	52700	1710	608	561	213	197	252	4350	93000	850	26407	5177	189	116	250	45.4	149	62.9	147	53.1	71.6	101	57.5	41.6	146	49.5
PC-06-1	243000	167000	35000	46400	14800	621000	123000	384000	49700	49300	113000	175000	14500	49700	73900	147000	175000	140000	48500	52200	202000	206	1160	53600	1450	211	651	287	171	245	5300	77900	966	21668	9151	132	145	236	39.3	101	56.5	59.8	52.7	94.6	98.8	58.9	42.4	127	41.6
PC-07-1	334000	107000	29800	31100	23300	520000	169000	237000	63800	70400	109000	193000	16800	103000	93100	142000	171000	73600	37600	45700	186000	680	1020	45800	1220	854	690	779	252	218	6190	117000	875	19340	5743	185	118	254	46.8	144	68.6	66.7	47.3	62.5	93.9	60.7	47.9	142	43.3
PC-08-1	326000	86000	29100	32400	11500	505000	98000	291000	55600	46700	94400	129000	13500	44800	69600	127000	130000	98500	36600	42500	149000	548	1210	56800	1700	220	467	418	136	209	5140	90300	785	30552	11379	227	117	236	34.3	201	48.5	69.2	40.1	62.8	83.1	55.6	34.2	143	40.9
PC-09-1	274000	86900	28400	22600	21600	576000	84000	315000	42500	55900	115000	160000	17200	47700	69500	167000	152000	88900	50300	53800	184000	2470	1270	48500	1770	254	1090	290	109	159	7520	88000	942	21596	6797	213	99.7	258	34.1	147	54	107	49.1	66.3	96.8	55.5	40.6	156	46.6
PC-10-1	261000	125000	25900	32800	18400	498000	98100	247000	47900	53200	122000	164000	18400	34700	78900	97300	113000	66600	46700	47800	196000	823	797	78900	2170	495	685	1290	122	169	5440	60800	1050	29316	7617	237	109	242	38.8	194	59	107	53.6	68.3	120	59.8	45.8	142	50.3
PC-11-1	218000	89800	22900	17300	18500	607000	44600	191000	48900	40500	73300	143000	16900	32700	57600	125000	89400	98900	44700	44200	126000	519	901	59600	1820	468	601	344	137	163	7410	76000	1040	22912	7195	161	97.4	215	35.1	150	51.8	98.1	46.4	66.9	98.5	57.9	38.8	165	41.3
PC-12-1	273000	91200	27400	31600	19300	640000	79800	231000	65200	81700	162000	204000	15300	51900	84300	116000	122000	72900	31500	45200	257000	899	1670	73300	1670	157	655	594	83.4	135	4200	153000	1150	20484	11333	254	153	237	46.4	221	50.9	111	54.4	90.7	105	69.8	46.4	193	46.1
PC-13-1	290000	125000	65300	19900	23300	692000	35600	200000	65400	88500	192000	180000	22200	49400	75500	159000	145000	90600	50700	48800	239000	870	994	81300	1530	432	569	373	140	146	26000	66400	1010	29166	10492	236	138	236	38.7	153	59.8	104	52.2	75.5	104	58	43	143	49.8
PC-14-1	262000	102000	28300	17600	25400	488000	87400	251000	59200	54600	114000	207000	16400	44800	59000	121000	161000	94900	39200	57600	169000	780	1500	58900	1640	301	713	402	59.9	150	4980	59600	914	23202	7148	195	125	220	42.5	122	61	83.7	43.8	66.3	95.4	66	38.7	137	44.2
PC-15-1	337000	125000	39800	35700	18100	464000	141000	252000	47000	70800	141000	244000	20200	51800	100000	152000	166000	126000	58800	66000	214000	2210	1650	75100	1920	690	580	385	173	149	5300	155000	1250	50143	7661	323	127	279	55.4	185	59.5	106	47.1	106	110	63.4	49.8	159	53.2
PC-16-1	480000	78900	86000	46300	29300	437000	352000	490000	89900	64700	187000	205000	22000	135000	130000	117000	188000	133000	48000	53800	239000	561	1420	78200	1640	1370	513	247	618	182	5280	141000	1550	25801	12378	231	165	252	39.6	215	56.3	104	65.6	87.5	95.9	67.1	45.5	156	48.6
PC-17-1	230000	84300	36200	14800	18800	475000	40900	113000	59600	45900	87100	220000	14600	42000	57200	140000	97500	79800	34400	38500	151000	586	780	58400	1480	437	1070	382	70.9	93.1	6360	83800	1450	29746	11410	191	153	229	38.3	163	56.4	82.7	62.2	83.4	108	58.4	48.4	143	46.5
PC-18-1	298000	120000	36300	34100	23100	568000	101000	231000	64500	71400	139000	168000	16700	54500	72400	109000	197000	57600	48800	42800	184000	942	1470	61500	1950	334	0	2530	138	176	6580	113000	909	34092	8201	228	121	243	40.5	134	78.1	78.1	46.8	69.6	116	57	39.2	125	51.6
PC-19-1	226000	108000	17700	16000	28000	621000	54100	199000	46800	51000	88000	145000	13300	48500	63100	154000	118000	49400	33000	34700	147000	1380	929	57200	1720	228	433	1000	60.3	101	8630	49700	796	16472	3985	178	111	248	42.6	174	57.9	83.6	56.7	77	110	61.1	48.2	180	64.5
PC-20-1	246000	31900	42300	90400	4930	132000	259000	321000	55800	43900	116000	111000	10400	129000	165000	56800	139000	35800	27500	28500	170000	602	941	36200	1120	314	497	572	325	233	3360	89800	809	18478	5027	170	116	231	43	118	55	64.9	42.3	69.6	97.8	52.7	45.8	124	46.3
PC-21-1	332000	135000	42700	26700	18300	563000	195000	271000	69300	53400	116000	178000	18000	58000	103000	96500	160000	122000	38600	55500	168000	232	755	44300	1220	701	714	300	155	106	4700	108000	1050	28826	6908	202	112	230	35.3	150	55.1	85	58.1	101	108	64.1	41.9	167	51.3
PC-22-1	299000	143000	47800	33400	22600	768000	108000	290000	75500	60000	150000	216000	17600	64500	82400	197000	171000	217000	49600	61100	207000	1580	1800	85400	2170	656	898	1660	174	92.2	10000	160000	1130	33878	10004	340	114	247	50.2	276	58.7	111	55.1	80.2	114	69.1	47	172	46.5
PC-23-1	410000	168000	51800	25100	29300	907000	95800	268000	75600	56600	113000	240000	18100	109000	81800	178000	179000	107000	36300	60600	159000	9190	836	53100	1490	1100	0	1140	208	118	43000	155000	1020	34196	10454	356	140	216	43.7	286	56.8	108	54.2	98.9	99	65.2	48.5	195	55
PC-24-1	265000	88600	36200	15600	19600	585000	44200	157000	61800	56500	106000	157000	14600	33200	54900	79100	74700	74000	33500	45400	183000	1470	967	61600	1600	433	649	396	60	93.3	2930	69900	716	30910	10502	232	108	210	38.5	149	53.3	93.3	48	68.8	91.4	65.6	33.5	153	44.5
PC-25-1	220000	103000	16100	15600	11600	529000	58400	198000	48100	57700	78900	123000	17100	57900	70200	103000	260000	90200	55000	42100	174000	286	921	61300	2020	466	538	120	52.3	73.2	5080	22000	919	21474	5286	261	133	273	54.6	152	70.3	86.6	62.3	114	133	82.8	48.1	159	77.6
PC-26-1	225000	98100	39700	30500	21300	470000	174000	272000	63500	61400	89900	174000	17300	82000	80500	126000	140000	138000	39900	44000	135000	625	837	36000	1980	596	687	218	139	80.8	6420	66700	818	34735	8978	203	106	221	36.5	127	56.1	81.2	40.6	54.6	104	58.9	40	140	42
PC-27-1	944000	90000	50000	66400	10700	544000	150000	485000	56700	74600	110000	128000	21000	63400	97200	135000	411000	45900	33400	36500	166000	2620	621	63400	1490	1590	750	660	267	134	11100	137000	993	23664	6261	281	163	229	46.7	138	53	56.9	45.2	81.2	90.8	53.4	42	136	53
PC-28-1	215000	117000	33900	23100	10100	602000	41500	206000	57900	66300	132000	188000	18700	38700	74800	111000	162000	115000	41700	54900	199000	596	1260	71100	1260	106	644	418	165	65.4	4080	112000	875	21278	13312	169	175	226	41.1	125	63	97.4	47.4	66.1	107	64.4	39.1	137	45.5
PC-29-1	433000	57700	26200	18600	24700	531000	63800	137000	44300	67800	112000	146000	13200	64100	76900	121000	91300	48800	20300	55200	153000	598	1440	83000	1700	296	1330	416	141	81.1	10300	175000	1370	17447	6215	157	156	231	42.2	106	57.4	83.4	67	86	102	62	45.8	142	45.3
PC-30-1	220000	104000	28800	19700	33000	606000	60100	162000	54200	57600	99200	151000	13900	57200	51500	96000	79600	70800	44000	45700	160000	1920	1020	69200	1730	123	1090	359	85.9	69	10500	83200	964	27831	9466	196	105	225	39.8	133	55.5	88.9	48.6	77	103	59.2	38.8	148	44.9
PC-31-1	242000	82000	29000	27400	18400	536000	40200	184000	52800	49400	78800	133000	13000	69900	51300	120000	138000	114000	43900	49500	134000	1930	589	27400	1390	726	0	1250	55.4	66.3	10800	124000	647	18052	7389	128	124	237	37.4	109	50.7	55.7	45.1	71.9	91.8	62.7	38.4	151	50.7
PC-32-1	323000	72500	27900	18400	23600	579000	119000	273000	44100	50900	88900	149000	14200	48200	62400	110000	95700	96700	41200	58700	189000	511	1000	53100	1540	269	636	404	141	75.9	6600	117000	868	14424	6918	131	100	217	35.6	211	63.1	83.3	50.8	68.3	95.5	70	39.1	137	48.6
PC-33-1	173000	94800	24700	18200	16700	507000	45300	202000	49400	43200	82900	163000	14500	45900	52700	95300	104000	59900	38900	44300	142000	775	922	31100	1400	593	0	122	54.2	45.3	5120	71300	951	32227	6715	234	90.6	231	40.4	135	53.8	71.8	45.7	73.2	117	58.9	37.6	137	50.2
PC-34-1	336000	81500	26200	15300	37000	564000	31900	350000	51000	52600	89500	124000	17100	31900	48800	103000	128000	69300	34200	38200	178000	2210	1350	63700	1310	266	893	1040	110	63.2	10600	75100	1080	24162	7000	175	94.4	251	46	185	46.2	101	53.6	65.6	123	67.6	43.2	159	51.2
PC-35-1	442000	91800	42400	32000	30500	645000	78000	262000	62700	58700	108000	206000	21800	77600	68400	211000	92200	120000	58400	68300	156000	791	1230	77200	2730	1150	962	643	57.4	58.8	8550	106000	1280	48121	7427	302	114	226	41	232	71.4	109	58.7	78.5	101	70.3	36.7	151	45.7
PC-36-1	208000	119000	32200	19400	11100	541000	69300	162000	41000	51900	85700	152000	12500	32900	55800	138000	110000	89800	36200	53000	119000	145	1080	41700	1170	463	729	464	208	74.3	3330	65100	923	18180	5626	153	109	244	38.8	116	54.8	65.5	41.2	68.5	99.8	68.3	35.6	137	47
PC-37-1	340000	135000	39900	22400	32100	610000	71300	166000	62100	59700	126000	213000	20200	71700	79400	109000	118000	117000	56300	62800	217000	901	1410	71800	1780	458	731	480	209	80.6	4920	81500	945	24378	8050	261	111	250	36.8	254	55.7	101	51.4	77.5	104	58.6	41.8	142	53.7
PC-38-1	216000	40900	27600	15100	21000	630000	60700	164000	74400	59500	119000	163000	12400	47600	50300	136000	138000	69900	35900	38900	161000	1700	1070	56800	1460	0	902	983	73	48.3	7200	75700	996	22675	8063	164	123	235	41	129	57.9	82.3	48.5	71.5	97.3	61.2	38.4	136	48.6
PC-39-1	274000	81600	34200	14300	17600	577000	87300	296000	53700	37300	70700	161000	19200	45800	50600	144000	132000	120000	15700	55900	123000	789	727	34700	991	877	561	487	133	59	9340	85800	873	32234	9583	195	153	254	39.6	180	58.4	83.9	55.2	86.4	112	73.9	50.7	188	55.6
PC-40-1	501000	80700	28000	23000	17500	500000	84600	192000	52700	51000	123000	171000	14200	51600	66800	169000	93800	67900	49500	40400	182000	1200	1460	50700	2090	310	612	457	99.7	56.6	7540	93900	1090	29342	4184	365	94	225	33.5	197	56.2	100	48.9	69.2	105	58.8	37.3	128	40.5
PC-41-1	511000	130000	41900	17400	25600	930000	147000	254000	105000	85900	171000	239000	27100	51800	81200	191000	146000	112000	40200	48600	230000	732	2040	106000	2080	640	815	1600	219	235	4360	165000	913	32609	5126	262	96.1	262	45	207	73.1	106	44.1	63.4	126	74.3	44	134	59.3
PC-42-1	319000	95400	37900	41800	33900	570000	149000	232000	49500	50500	88900	147000	15300	56000	86800	123000	134000	87900	42100	44100	151000	2050	755	70300	2690	1000	536	615	86.6	73.6	13700	163000	1030	30982	6388	221	118	234	53.6	206	57.3	121	48.4	108	120	89.1	57.1	160	48.6
PC-43-1	173000	61600	20000	24000	19500	493000	66000	169000	62500	57500	87200	134000	12200	33900	56500	93100	82500	50500	33600	38100	127000	2570	824	59000	1370	566	523	1250	119	90.5	5710	58500	875	18426	4846	204	100	245	41.7	116	55.5	86.4	45.6	77.2	98.3	73.9	36.1	134	44.6
PC-44-1	307000	149000	37800	18800	30700	830000	51400	275000	53000	73300	89900	178000	19000	65600	60900	120000	157000	90100	38500	52500	135000	860	706	68500	1620	624	859	701	294	75.5	11700	122000	1400	29937	8566	194	130	281	36.1	170	59.2	93.1	52.6	88.2	110	77.5	46.8	173	47.3
PC-45-1	377000	74700	18800	15200	18100	467000	57600	72200	47900	34200	78100	108000	11800	31400	40500	66700	80800	57800	38600	41500	133000	941	1090	59400	1310	245	473	266	28.6	58.8	3700	56600	780	18315	6787	178	129	254	48.3	155	125	91.1	59.3	118	122	92.2	49.5	153	54.3
PC-46-1	267000	108000	37400	31500	27800	464000	82300	306000	43600	53700	85600	139000	15500	45000	57900	119000	131000	48800	32100	34900	124000	2840	1000	70700	1620	568	0	1430	89.9	45.5	9170	83700	1220	26986	7531	256	127	260	45.9	221	68.5	86.3	52.2	70.5	110	84.1	47.9	160	53.3
PC-47-1	403000	52500	22000	21500	24900	542000	79700	170000	41300	35200	79800	116000	10700	51300	49000	116000	101000	50200	20100	41600	121000	3110	462	60500	1580	243	614	372	46.1	48.3	4900	94500	1200	19755	14516	128	174	215	36.3	128	51.9	63	45.9	62.1	91.5	62.5	39.3	133	43.8
PC-48-1	276000	83900	48100	46000	24500	651000	141000	159000	65100	66400	163000	156000	15400	120000	129000	103000	178000	70400	50400	47200	238000	1490	745	62300	1860	2790	623	366	174	117	4510	199000	890	25444	5176	224	108	260	48.3	170	68.8	107	52	79	121	77	47.8	158	48.6
PC-49-1	372000	123000	58100	37200	28900	686000	88500	374000	60100	43900	97200	210000	19100	70400	77000	118000	154000	105000	37000	46600	153000	1890	1070	54700	1330	749	846	472	75.2	40.3	6670	134000	823	31461	10213	156	135	271	53.6	183	55.4	82.6	57.8	82.1	103	72.7	42.3	148	47.9
PC-50-1	308000	88800	33200	30700	23300	564000	131000	373000	60600	57600	125000	191000	17100	67000	77000	127000	128000	91700	43900	48400	196000	1260	1050	40600	1720	1350	711	795	153	54.6	8830	245000	983	27201	4168	239	94.1	246	42.9	235	53.1	91	42.3	84.1	88.9	80.7	39.2	131	47.2
PC-51-1	531000	40900	44100	36800	33200	647000	205000	256000	74300	66600	141000	225000	23000	129000	82500	139000	156000	131000	52100	69200	223000	2450	1460	80800	1680	1570	782	254	183	49.6	4500	235000	1380	23040	7168	211	106	223	36.5	435	55.7	100	47.9	316	106	63.3	43.4	151	52.2
PC-52-1	383000	53700	36400	46800	32700	619000	179000	235000	76300	65200	141000	189000	13400	87300	67800	103000	169000	101000	41000	36700	207000	2670	1480	101000	1840	994	849	464	197	88	8790	214000	1250	28931	14130	258	154	274	45.7	366	64.8	120	52.2	639	115	80.1	50.9	192	49.7
PC-53-1	296000	88600	30500	16800	15700	409000	109000	220000	63400	52200	117000	177000	14600	50200	66900	105000	84000	77700	41900	46900	190000	1250	1360	52900	1400	402	601	528	74.2	29.9	3610	104000	931	28732	4543	249	108	274	46.4	159	65.2	93.1	50.6	86	115	81.7	41.5	142	50.2
PC-54-1	244000	103000	36200	34400	34700	472000	82900	191000	42100	69900	138000	163000	10800	77400	82200	150000	310000	66200	35900	41100	221000	1960	1360	68100	1780	799	730	357	166	43.8	9400	132000	1220	20785	6168	233	137	272	44.7	177	73.4	117	56.9	100	123	77.3	55.8	147	57.1
PC-55-1	223000	79300	34700	30000	21900	314000	66800	221000	46600	36600	77800	131000	16200	43400	55900	79000	151000	55800	28000	33500	122000	1160	610	52500	1130	631	581	398	29.3	42.3	12900	63500	651	21222	3235	156	96	228	37.8	104	45.8	61	40.9	68.5	97.9	67	32.4	129	46.1
PC-56-1	270000	91000	45900	44300	25700	599000	106000	171000	83600	73200	154000	227000	19000	73000	81700	205000	138000	91600	46900	54300	170000	888	1640	58500	1530	829	675	555	178	70.7	5940	242000	994	24694	7324	208	178	257	53.3	135	50.1	95.1	45.8	90.6	109	81.8	55.8	159	60
PC-57-1	343000	88200	36600	30500	16500	466000	144000	215000	80700	78300	166000	196000	17900	82100	74900	126000	135000	106000	48700	51300	268000	759	1060	40600	1380	710	919	804	89.4	40.7	4910	128000	970	29830	6328	237	108	268	47.1	235	65.8	92.4	46.6	75.2	123	69.3	43.1	122	41.8
PC-58-1	387000	85100	46400	42000	29700	646000	346000	276000	65200	79300	156000	184000	19200	99500	102000	175000	199000	108000	39100	57900	234000	1650	1080	59700	1580	2830	594	336	294	148	12300	144000	1390	27047	6078	200	122	231	48	181	65.3	93.9	51	95	98.9	78.2	42.1	132	47.2
PC-59-1	377000	103000	67300	47100	27500	596000	170000	245000	69200	66000	136000	203000	20300	112000	81400	127000	154000	142000	43800	58500	209000	1930	1220	52300	1920	1350	687	302	268	73.3	7720	199000	1220	32943	7577	226	122	242	42.4	184	56.3	101	50.1	91.2	95	69.4	42.7	156	51.3
PC-60-1	359000	90600	79600	40300	18300	596000	164000	293000	79900	70400	146000	241000	21000	124000	83000	157000	193000	147000	47600	62900	230000	2710	1540	44300	1910	1460	567	365	247	61.6	6470	149000	917	31049	7273	239	117	290	49.4	188	65.6	124	52.6	114	118	72.4	44.7	169	58.6
GB-01	414000	64300	46200	38000	34900	642000	145000	351000	89200	60000	140000	211000	21300	115000	96700	169000	140000	148000	42900	58800	229000	1950	1710	62800	1900	1540	0	379	123	230	10400	174000	1280	41868	6590	406	121	251	47.1	273	50	204	48	69.5	102	74.3	36	162	54.4
GB-02	414000	102000	44000	22700	38800	541000	132000	193000	77000	57900	133000	197000	20500	105000	81300	214000	117000	148000	41400	62600	211000	2350	1280	72700	1890	1250	740	324	57.8	82.9	9640	184000	1230	31555	11058	266	135	228	42.1	174	42.7	129	59.2	98.5	109	73.9	45.7	156	53.4
GB-03	537000	55800	50600	34300	26900	569000	373000	294000	91900	82300	164000	199000	24000	124000	89900	194000	181000	155000	41600	54900	264000	362	1510	89000	1620	3270	1210	246	309	107	12400	229000	1060	20958	4949	227	123	262	43	154	57.1	152	54	86.5	107	69.5	47.2	147	49.9
GB-04	586000	51600	59200	41900	28500	574000	212000	250000	78900	91800	195000	228000	28300	133000	114000	200000	153000	245000	61100	80100	339000	1500	1450	82700	1590	3190	719	550	60.4	83.3	11300	211000	1010	30885	5590	342	102	261	43.9	199	52.3	157	46.9	51.2	125	65.7	39.6	153	46
GB-05	414000	97400	59200	42600	28800	747000	155000	293000	97500	82600	171000	269000	22300	123000	99800	186000	301000	164000	36800	58500	261000	1430	1460	71200	2020	1520	475	519	89.8	103	8390	200000	1080	30855	9641	302	133	228	52.2	229	59.3	134	55.7	96	108	81	41.4	174	61.7
GB-06	431000	73000	44000	21600	26000	567000	75700	282000	78800	80500	156000	183000	24500	90500	70100	220000	143000	130000	45300	49500	198000	1370	1310	89300	1580	1770	698	442	148	72.3	11800	141000	1010	29924	6547	267	101	257	48.1	183	54	121	53.5	79.3	105	70.6	41.6	171	43.7
GB-07	307000	76900	43900	27800	23500	621000	108000	206000	74500	61400	146000	210000	21600	122000	71500	128000	143000	140000	42200	47200	216000	1380	1520	73600	1400	838	679	374	189	83.5	12800	240000	992	30998	6367	268	106	282	45.2	169	63.7	193	57.6	135	113	77.1	45.6	181	62.1
GB-08	342000	92700	51000	26000	25900	650000	66000	213000	85900	62600	130000	194000	21400	73000	87700	185000	146000	98800	61300	62100	227000	752	1080	63600	1720	794	702	149	138	110	9050	106000	1170	39458	4340	326	105	268	46.9	205	54.3	168	49.4	102	112	70.7	38.3	208	51.5
GB-09	381000	87600	21500	24700	36500	616000	112000	282000	68600	76600	166000	252000	20700	96100	68700	223000	111000	114000	47300	63100	242000	1030	1880	69400	1540	1170	588	281	231	140	6890	135000	1040	35094	8133	408	119	245	43.3	252	56.3	176	54.2	77.2	104	74.4	50.2	186	52
GB-10	290000	58400	55300	32000	28700	605000	119000	204000	70300	59300	128000	174000	19100	120000	65900	132000	131000	121000	40200	51100	197000	838	1220	53000	1300	759	642	365	101	52.1	6420	135000	906	24042	6430	234	105	267	43.3	163	56.6	122	44	70.8	108	68.2	42.8	150	49.6
GB-11	313000	62300	45100	33900	25100	664000	103000	194000	74900	50700	124000	292000	22000	172000	76100	136000	165000	129000	50000	56800	202000	1490	988	48000	1370	1830	685	268	30.5	34	8290	173000	690	34342	4128	297	111	280	44.6	181	53.2	149	56.7	80.7	111	67.9	47.4	134	48.4
GB-12	550000	134000	61900	37100	24200	848000	123000	270000	87000	102000	200000	284000	37000	154000	105000	298000	196000	194000	77800	84900	270000	2010	1760	85600	1690	4500	639	727	144	83.9	12900	218000	938	44618	4166	368	131	272	50	228	66	169	56.1	81.6	138	77.4	51.3	186	55.4
GB-13	568000	58600	65700	77900	27800	633000	291000	355000	128000	107000	217000	257000	29200	176000	117000	159000	266000	130000	63800	84200	274000	1250	2430	58100	1890	6170	687	248	120	112	8320	249000	1040	28020	5241	376	130	300	51.8	271	67.4	168	62.2	99.1	127	78.4	54	187	62.7
GB-14	483000	89700	61800	46700	21700	717000	182000	247000	132000	98800	189000	266000	26300	156000	105000	291000	196000	124000	67700	78000	306000	1590	2160	63600	2000	5190	687	295	130	120	13600	228000	906	34263	4717	450	119	309	51.9	321	71.1	197	55.9	107	149	86.9	69.1	222	65.9
GB-15	388000	68300	58300	45900	30800	661000	146000	234000	89300	72800	165000	235000	20800	130000	99000	141000	173000	130000	57600	51500	236000	829	1890	75200	1590	3650	769	274	129	130	10500	184000	1250	24914	3911	425	108	264	45.8	218	61.1	186	49	99.4	105	76.4	50.8	165	50.7
GB-16	521000	90900	55200	33700	20600	664000	103000	401000	97000	92700	169000	226000	26500	111000	97800	232000	183000	136000	67900	67500	258000	1250	1240	56400	1540	4880	423	437	224	216	6630	243000	779	24255	3319	337	103	227	42.2	221	52.7	158	45.7	95.9	99.5	79.7	44.3	169	54.5
GB-17	304000	63800	44500	31400	21500	564000	124000	200000	69900	60000	143000	174000	19400	78600	75000	145000	176000	97500	39900	42600	195000	938	1190	54200	1550	2110	612	465	237	177	8730	186000	1050	20771	5510	276	100	219	37.8	179	53.5	164	55.5	73.3	115	75.4	48.2	171	49.1
GB-18	462000	57600	63300	32600	29700	557000	131000	200000	78700	71900	158000	198000	19500	86600	66100	115000	147000	119000	35100	44200	189000	1180	1320	78900	1460	1480	795	331	35.8	61.4	4480	179000	1110	21016	3976	232	96.4	215	37.2	152	55.6	102	44.3	76.8	103	63.5	41.3	123	47
GB-19	418000	42600	50800	28400	29300	526000	185000	236000	74800	68000	164000	202000	23000	96500	69500	165000	118000	155000	46700	58400	218000	480	1120	67500	1360	1250	651	470	117	48.7	7640	169000	798	32695	4407	264	107	242	47	148	54.6	115	51.2	84.5	112	64.9	43.6	149	53.1
GB-20	453000	77800	58600	45800	33200	484000	100000	285000	82300	92000	166000	211000	28200	132000	118000	166000	181000	117000	68800	86200	253000	2280	1600	62600	1820	2740	598	370	315	101	14300	125000	800	29272	3177	364	122	255	58.5	246	60.3	181	50.3	72.3	135	159	43.4	135	66.8
[truncated: 129 more columns]

## Sheet: analyte full name
Abbreviation	Full name
Ala	Alanine
Arg	Arginine
Asn	Asparagine
Asp	Aspartate
Cit	Citrulline
Gln	Glutamine
Glu	Glutamate
Gly	Glycine
His	Histidine
Ile	Isoleucine
Leu	Leucine
Lys	Lysine
Met	Methionine
Orn	Ornithine
Phe	Phenylalanine
Pro	Proline
Ser	Serine
Thr	Threonine
Trp	Tryptophan
Tyr	Tryosine
Val	Valine
Ac-Orn	Acetylornithine
alpha-AAA	alpha-Aminoadipic acid
Creatinine	Creatinine
Kynurenine	Kynurenine
Met-SO	Methioninesulfoxide
SDMA	Symmetric dimethylarginine
Serotonin	Serotonin
Spermidine	Spermidine
Spermine	Spermine
t4-OH-Pro	trans-4-Hydroxyproline
Taurine	Taurine
total DMA	Total dimethylarginine
C0	Carnitine
C2	Acetyl-L-carnitine
C3	Propionyl-L-carnitine
C3-DC (C4-OH)	Malonyl-L-carnitine/Hydroxybutyryl-L-carnitine
C3-OH	Hydroxypropionyl-L-carnitine
C3:1	Propenyl-L-carnitine
C4	Butyryl-L-carnitine
C4:1	Butenyl-L-carnitine
C5	Valeryl-L-carnitine
C5-DC (C6-OH)	Glutaryl-L-carnitine/Hydroxyhexanoyl-L-carnitine
C5-M-DC	Methylglutaryl-L-carnitine
C5-OH (C3-DC-M)	Methylmalonyl-L-carnitine/Hydroxyvaleryl-L-carnitine
C5:1	Tiglyl-L-carnitine
C5:1-DC	Glutaconyl-L-carnitine
C6 (C4:1-DC)	Fumaryl-L-carnitine/Hexanoyl-L-carnitine
C6:1	Hexenoyl-L-carnitine
C7-DC	Pimelyl-L-carnitine
C8	Octanoyl-L-carnitine
C9	Nonayl-L-carnitine
C10	Decanoyl-L-carnitine
C10:1	Decenoyl-L-carnitine
C10:2	Decadienyl-L-carnitine
C12	Dodecanoyl-L-carnitine
C12-DC	Dodecenoyl-L-carnitine
C12:1	Dodecanedioyl-L-carnitine
C14	Tetradecanoyl-L-carnitine
C14:1	Tetradecenoyl-L-carnitine
C14:1-OH	Hydroxytetradecenoyl-L-carnitine
C14:2	Tetradecadienyl-L-carnitine
C14:2-OH	Hydroxytetradecadienyl-L-carnitine
C16	Hexadecanoyl-L-carnitine
C16-OH	Hexadecenoyl-L-carnitine
C16:1	Hydroxyhexadecenoyl-L-carnitine
C16:1-OH	Hexadecadienyl-L-carnitine
C16:2	Hydroxyhexadecadienyl-L-carnitine
C16:2-OH	Hydroxyhexadecanoyl-L-carnitine
C18	Octadecanoyl-L-carnitine
C18:1	Octadecenoyl-L-carnitine
C18:1-OH	Hydroxyoctadecenoyl-L-carnitine
C18:2	Octadecadienyl-L-carnitine
lysoPC a C14:0	lysoPhosphatidylcholine acyl C14:0
lysoPC a C16:0	lysoPhosphatidylcholine acyl C16:0
lysoPC a C16:1	lysoPhosphatidylcholine acyl C16:1
lysoPC a C17:0	lysoPhosphatidylcholine acyl C17:0
lysoPC a C18:0	lysoPhosphatidylcholine acyl C18:0
lysoPC a C18:1	lysoPhosphatidylcholine acyl C18:1
lysoPC a C18:2	lysoPhosphatidylcholine acyl C18:2
lysoPC a C20:3	lysoPhosphatidylcholine acyl C20:3
lysoPC a C20:4	lysoPhosphatidylcholine acyl C20:4
lysoPC a C24:0	lysoPhosphatidylcholine acyl C24:0
lysoPC a C26:0	lysoPhosphatidylcholine acyl C26:0
lysoPC a C26:1	lysoPhosphatidylcholine acyl C26:1
lysoPC a C28:0	lysoPhosphatidylcholine acyl C28:0
lysoPC a C28:1	lysoPhosphatidylcholine acyl C28:1
PC aa C24:0	Phosphatidylcholine diacyl C24:0
PC aa C26:0	Phosphatidylcholine diacyl C26:0
PC aa C28:1	Phosphatidylcholine diacyl C28:1
PC aa C30:0	Phosphatidylcholine diacyl C30:0
PC aa C30:2	Phosphatidylcholine diacyl C30:2
PC aa C32:0	Phosphatidylcholine diacyl C32:0
PC aa C32:1	Phosphatidylcholine diacyl C32:1
PC aa C32:2	Phosphatidylcholine diacyl C32:2
PC aa C32:3	Phosphatidylcholine diacyl C32:3
PC aa C34:1	Phosphatidylcholine diacyl C34:1
PC aa C34:2	Phosphatidylcholine diacyl C34:2
PC aa C34:3	Phosphatidylcholine diacyl C34:3
PC aa C34:4	Phosphatidylcholine diacyl C34:4
PC aa C36:0	Phosphatidylcholine diacyl C36:0
PC aa C36:1	Phosphatidylcholine diacyl C36:1
PC aa C36:2	Phosphatidylcholine diacyl C36:2
PC aa C36:3	Phosphatidylcholine diacyl C36:3
PC aa C36:4	Phosphatidylcholine diacyl C36:4
PC aa C36:5	Phosphatidylcholine diacyl C36:5
PC aa C36:6	Phosphatidylcholine diacyl C36:6
PC aa C38:0	Phosphatidylcholine diacyl C38:0
PC aa C38:1	Phosphatidylcholine diacyl C38:1
PC aa C38:3	Phosphatidylcholine diacyl C38:3
PC aa C38:4	Phosphatidylcholine diacyl C38:4
PC aa C38:5	Phosphatidylcholine diacyl C38:5
PC aa C38:6	Phosphatidylcholine diacyl C38:6
PC aa C40:1	Phosphatidylcholine diacyl C40:1
PC aa C40:2	Phosphatidylcholine diacyl C40:2
PC aa C40:3	Phosphatidylcholine diacyl C40:3
PC aa C40:4	Phosphatidylcholine diacyl C40:4
PC aa C40:5	Phosphatidylcholine diacyl C40:5
PC aa C40:6	Phosphatidylcholine diacyl C40:6
PC aa C42:0	Phosphatidylcholine diacyl C42:0
PC aa C42:1	Phosphatidylcholine diacyl C42:1
PC aa C42:2	Phosphatidylcholine diacyl C42:2
PC aa C42:4	Phosphatidylcholine diacyl C42:4
PC aa C42:5	Phosphatidylcholine diacyl C42:5
PC aa C42:6	Phosphatidylcholine diacyl C42:6
PC ae C30:0	Phosphatidylcholine acyl-alkyl C30:0
PC ae C30:1	Phosphatidylcholine acyl-alkyl C30:1
PC ae C30:2	Phosphatidylcholine acyl-alkyl C30:2
PC ae C32:1	Phosphatidylcholine acyl-alkyl C32:1
PC ae C32:2	Phosphatidylcholine acyl-alkyl C32:2
PC ae C34:0	Phosphatidylcholine acyl-alkyl C34:0
PC ae C34:1	Phosphatidylcholine acyl-alkyl C34:1
PC ae C34:2	Phosphatidylcholine acyl-alkyl C34:2
PC ae C34:3	Phosphatidylcholine acyl-alkyl C34:3
PC ae C36:0	Phosphatidylcholine acyl-alkyl C36:0
PC ae C36:1	Phosphatidylcholine acyl-alkyl C36:1
PC ae C36:2	Phosphatidylcholine acyl-alkyl C36:2
PC ae C36:3	Phosphatidylcholine acyl-alkyl C36:3
PC ae C36:4	Phosphatidylcholine acyl-alkyl C36:4
PC ae C36:5	Phosphatidylcholine acyl-alkyl C36:5
PC ae C38:0	Phosphatidylcholine acyl-alkyl C38:0
PC ae C38:1	Phosphatidylcholine acyl-alkyl C38:1
PC ae C38:2	Phosphatidylcholine acyl-alkyl C38:2
PC ae C38:3	Phosphatidylcholine acyl-alkyl C38:3
PC ae C38:4	Phosphatidylcholine acyl-alkyl C38:4
PC ae C38:5	Phosphatidylcholine acyl-alkyl C38:5
PC ae C38:6	Phosphatidylcholine acyl-alkyl C38:6
PC ae C40:1	Phosphatidylcholine acyl-alkyl C40:1
PC ae C40:2	Phosphatidylcholine acyl-alkyl C40:2
PC ae C40:3	Phosphatidylcholine acyl-alkyl C40:3
PC ae C40:4	Phosphatidylcholine acyl-alkyl C40:4
PC ae C40:5	Phosphatidylcholine acyl-alkyl C40:5
PC ae C40:6	Phosphatidylcholine acyl-alkyl C40:6
PC ae C42:0	Phosphatidylcholine acyl-alkyl C42:0
PC ae C42:1	Phosphatidylcholine acyl-alkyl C42:1
PC ae C42:2	Phosphatidylcholine acyl-alkyl C42:2
PC ae C42:3	Phosphatidylcholine acyl-alkyl C42:3
PC ae C42:4	Phosphatidylcholine acyl-alkyl C42:4
PC ae C42:5	Phosphatidylcholine acyl-alkyl C42:5
PC ae C44:3	Phosphatidylcholine acyl-alkyl C44:3
PC ae C44:4	Phosphatidylcholine acyl-alkyl C44:4
PC ae C44:5	Phosphatidylcholine acyl-alkyl C44:5
PC ae C44:6	Phosphatidylcholine acyl-alkyl C44:6
SM (OH) C14:1	Hydroxysphingomyeline C14:1
SM (OH) C16:1	Hydroxysphingomyeline C16:1
SM (OH) C22:1	Hydroxysphingomyeline C22:1
SM (OH) C22:2	Hydroxysphingomyeline C22:2
SM (OH) C24:1	Hydroxysphingomyeline C24:1
SM C16:0	Sphingomyeline C16:0
SM C16:1	Sphingomyeline C16:1
SM C18:0	Sphingomyeline C18:0
SM C18:1	Sphingomyeline C18:1
SM C20:2	Sphingomyeline C20:2
SM C24:0	Sphingomyeline C24:0
SM C24:1	Sphingomyeline C24:1
SM C26:0	Sphingomyeline C26:0
SM C26:1	Sphingomyeline C26:1
H1	Hexose
