# Supplementary material for: Developing a preoperative serum metabolome-based recurrence-predicting nomogram for patients with resected pancreatic ductal adenocarcinoma
Source: Sci Rep. 2019 Dec 9;9:18634. doi: 10.1038/s41598-019-55016-x (PMC6901525; doi:10.1038/s41598-019-55016-x)
Supplement: Supplementary file 2 — Dataset 2 [file 41598_2019_55016_MOESM2_ESM.xlsx]

## Sheet: Table
Annotation of potential isobaric and isomeric lipid species
AbsoluteIDQ p180 Kit lipid annotation			Potential isobars within ± 0.5 Da	Potential isomers	LIPID MAPS data base entries
PC aa C24:0			PC 24:0	PC 12:0_12:0	LMGP01010429
				PC 6:0_18:0	LMGP01011228
PC aa C26:0				PC 10:0_16:0	LMGP01010388
				PC 12:0_14:0	LMGP01010432; LMGP01010475
			PC 26:0	PC 13:0_13:0	LMGP01010456
				PC 17:0_9:0	LMGP01010725
				PC 8:0_18:0	LMGP01011243
			[13C] SM 30:0
PC aa C28:1				PC 10:0_18:1	LMGP01010392
			PC 28:1	PC 12:0_16:1	LMGP01011319; LMGP01011473
				PC 13:0_15:1	LMGP01011341; LMGP01011432
				PC 14:0_14:1	LMGP01011364; LMGP01011381
			PC O-29:1	PC O-16:1_13:0	LMGP01030020
			[13C] SM 32:1
PC aa C30:0				PC 10:0_20:0	LMGP01010395; LMGP01010995
				PC 11:0_19:0	LMGP01010416; LMGP01010969
				PC 12:0_18:0	LMGP01010438; LMGP01010736
			PC 30:0	PC 13:0_17:0	LMGP01010461; LMGP01010702
				PC 14:0_16:0	LMGP01010481; LMGP01010560
				PC 15:0_15:0	LMGP01010530
				PC 9:0_21:0	LMGP01011265
			PC O-31:0	PC O-16:0_15:0	LMGP01020180
				PC O-18:0_13:0	LMGP01020194
			[13C] SM 34:0
PC aa C30:2				PC 12:0_18:2	LMGP01011323; LMGP01011614
			PC 30:2	PC 13:0_17:2	LMGP01011345; LMGP01011552
				PC 14:1_16:1	LMGP01011385; LMGP01011476
				PC 15:1_15:1	LMGP01011436
			PC O-31:2	PC O-16:1_15:1	LMGP01030024
PC aa 32:0				PC 10:0_22:0	LMGP01010397; LMGP01011080
				PC 11:0_21:0	LMGP01010418; LMGP01011062
				PC 12:0_20:0	LMGP01010444; LMGP01010997
			PC 32:0	PC 13:0_19:0	LMGP01010463; LMGP01010970
				PC 14:0_18:0	LMGP01010488; LMGP01010739
				PC 15:0_17:0	LMGP01010537; LMGP01010704
				PC 16:0_16:0	LMGP01010564
				PC 9:0_23:0	LMGP01011267
				PC O-16:0_17:0	LMGP01020031
			PC O-33:0	PC O-18:0_15:0	LMGP01020197
				PC O-20:0_13:0	LMGP01020217
			[13C] SM 36:0
PC aa C32:1				PC 14:0_18:1	LMGP01010490; LMGP01010492; LMGP01010882; LMGP01012145
				PC 16:0_16:1	LMGP01010566; LMGP01011479
				PC 12:0_20:1	LMGP01011329; LMGP01011805
			PC 32:1	PC 13:0_19:1	LMGP01011352; LMGP01011757
				PC 14:1_18:0	LMGP01011389; LMGP01011582
				PC 15:0_17:1	LMGP01011413; LMGP01011525
				PC 15:1_17:0	LMGP01011439; LMGP01011500
				PC O-16:0_17:1	LMGP01020183
				PC O-18:0_15:1	LMGP01020198
			PC O-33:1	PC O-16:1_17:0	LMGP01030027
				PC O-18:1_15:0	LMGP01030050
				PC O-20:1_13:0	LMGP01030075
PC aa C32:2				PC 12:0_20:2	LMGP01011330; LMGP01011835
				PC 14:0_18:2	LMGP01010494; LMGP01010496 LMGP01011616
			PC 32:2	PC 14:1_18:1	LMGP01011390; LMGP01011597
				PC 15:0_17:2	LMGP01011414; LMGP01011555
				PC 16:1_16:1	LMGP01010682; LMGP01010684
				PC 15:1_17:1	LMGP01011440; LMGP01011526
				PC O-16:0_17:2	LMGP01020184
			PC O-33:2	PC O-16:1_17:1	LMGP01030028
				PC O-18:1_15:1	LMGP01030051
PC aa C32:3				PC 14:0_18:3	LMGP01010497; LMGP01011369; LMGP01011642; LMGP01011673
			PC 32:3	PC 12:0_20:3	LMGP01011331; LMGP01011866
				PC 14:1_18:2	LMGP01011391; LMGP01011617
				PC 15:1_17:2	LMGP01011441; LMGP01011556
			PC O-33:3	PC O-16:1_17:2	LMGP01030029
			[13C] SM 36:3
PC aa C34:1				PC 12:0_22:1	LMGP01011335; LMGP01012004
				PC 14:0_20:1	LMGP01011372; LMGP01011807
				PC 14:1_20:0	LMGP01011397; LMGP01011787
				PC 15:0_19:1	LMGP01011419; LMGP01011760
				PC 15:1_19:0	LMGP01011448; LMGP01011732
			PC 34:1	PC 16:0_18:1	LMGP01010005; LMGP01010575; LMGP01010576; LMGP01010578; LMGP01010581; LMGP01010884; LMGP01012146
				PC 17:0_17:1	LMGP01011503; LMGP01011529
				PC 18:0_16:1	LMGP01010744; LMGP01011483
				PC O-17:0_18:1	LMGP01020077
				PC O-16:0_19:1	LMGP01020186
				PC O-18:0_17:1	LMGP01020200
			PC O-35:1	PC O-20:0_15:1	LMGP01020221
				PC O-16:1_19:0	LMGP01030034
				PC O-18:1_17:0	LMGP01030054
				PC O-20:1_15:0	LMGP01030078				`
			[13C] SM 38:1
PC aa C34:2				PC 12:0_22:2	LMGP01011336; LMGP01012035
				PC 14:0_20:2	LMGP01011373; LMGP01011837
				PC 14:1_20:1	LMGP01011398; LMGP01011808
				PC 15:1_19:1	LMGP01011449; LMGP01011761
			PC 34:2	PC 16:0_18:2	LMGP01010585; LMGP01010586; LMGP01010587; LMGP01010588; LMGP01010590; LMGP01010591; LMGP01010592; LMGP01010594; LMGP01010920; LMGP01010926; LMGP01010932
				PC 16:1_18:1	LMGP01010678; LMGP01010687; LMGP01010688; LMGP01010887
				PC 17:0_17:2	LMGP01011504; LMGP01011559
				PC 17:1_17:1	LMGP01010727; LMGP01010728
				PC 18:0_16:2	LMGP01010745
				PC O-18:0_17:2	LMGP01020201
			PC O- 35:2	PC O-16:1_19:1	LMGP01030035
				PC O-18:1_17:1	LMGP01030055
				PC O-20:1_15:1	LMGP01030079
			[13C] SM 38:2
PC aa C34:3				PC 14:0_20:3	LMGP01011374; LMGP01011868; LMGP01012127; LMGP01012192
				PC 14:1_20:2	LMGP01011399; LMGP01011838
			PC 34:3	PC 16:0_18:3	LMGP01010598; LMGP01010601; LMGP01011646; LMGP01011677
				PC 16:1_18:2	LMGP01010690; LMGP01011620
				PC 17:1_17:2	LMGP01011530; LMGP01011560
			PC O-35:3	PC O-18:1_17:2	LMGP01030056
PC aa C34:4				PC 12:0_22:4	LMGP01011337; LMGP01012066
				PC 14:0_20:4	LMGP01010506; LMGP01011899; LMGP01012128; LMGP01012209
				PC 14:1_20:3	LMGP01011400; LMGP01011869; LMGP01012132; LMGP01012193
			PC 34:4	PC 16:0_18:4	LMGP01010603; LMGP01010604; LMGP01010606; LMGP01010608; LMGP01011706
				PC 16:1_18:3	LMGP01011484; LMGP01011485; LMGP01011647; LMGP01011678
				PC 16:2_18:2	LMGP01010699
				PC 17:2_17:2	LMGP01010731
			PC O-35:4	PC O-15:0_20:4	LMGP01020026
PC aa C36:0				PC 11:0_25:0	LMGP01010422
				PC 12:0_24:0	LMGP01010449
				PC 13:0_23:0	LMGP01010468
			PC 36:0	PC 14:0_22:0	LMGP01010511; LMGP01011085
				PC 15:0_21:0	LMGP01010549; LMGP01011956
				PC 16:0_20:0	LMGP01010616; LMGP01011002
				PC 17:0_19:0	LMGP01011509; LMGP01011735
				PC 18:0_18:0	LMGP01010006
			PC 37:7	PC 15:1_22:6	LMGP01011461; LMGP01012102
				PC 17:2_20:5	LMGP01011574; LMGP01011936
				PC O-17:0_20:0	LMGP01020080; LMGP01020223
			PC O-37:0	PC O-16:0_21:0	LMGP01020189
				PC O-18:0_19:0	LMGP01020207
			PC O-38:7	PC O-16:1_22:6	LMGP01030015
				PC O-18:2_20:5	LMGP01090051; LMGP01090052
			[13C] SM 40:0
PC aa C36:1				PC 14:0_22:1	LMGP01011376; LMGP01012006 LMGP01012129; LMGP01012218
			PC 36:1	PC 14:1_22:0	LMGP01011404; LMGP01011980
				PC 15:1_21:0	LMGP01011456; LMGP01011957
				PC 16:0_20:1	LMGP01011468; LMGP01011811
				PC 16:1_20:0	LMGP01011488; LMGP01011790
				PC 17:0_19:1	LMGP01011510; LMGP01011764
				PC 17:1_19:0	LMGP01011537; LMGP01011736
				PC 18:0_18:1	LMGP01010750; LMGP01010751; LMGP01010753; LMGP01010754; LMGP01010758; LMGP01010759; LMGP01010761; LMGP01010840; LMGP01010888
			PC O-37:1	PC O-18:0_19:1	LMGP01020208
				PC O-20:0_17:1	LMGP01020224
				PC O-16:1_21:0	LMGP01030041
				PC O-18:1_19:0	LMGP01030062
				PC O-20:1_17:0	LMGP01030082
			[13C] SM 40:1
PC aa C36:2				PC 14:0_22:2	LMGP01011377; LMGP01012037
			PC 36:2	PC 14:1_22:1	LMGP01011405; LMGP01012007; LMGP01012219
				PC 16:0_20:2	LMGP01011469; LMGP01011841
				PC 16:1_20:1	LMGP01011489; LMGP01011812
				PC 17:1_19:1	LMGP01011538; LMGP01011765
				PC 17:2_19:0	LMGP01011567; LMGP01011737
				PC 18:0_18:2	LMGP01010764; LMGP01010765; LMGP01010766; LMGP01010768
				PC 18:1_18:1	LMGP01010836; LMGP01010837; LMGP01010841; LMGP01010849; LMGP01010853; LMGP01010855; LMGP01010857; LMGP01010858; LMGP01010860; LMGP01010862; LMGP01010865; LMGP01010866; LMGP01010868; LMGP01010871; LMGP01010873; LMGP01010876; LMGP01010890
			PC O-37:2	PC O-20:0_17:2	LMGP01020225
				PC O-18:1_19:1	LMGP01030063
				PC O-20:1_17:1	LMGP01030083
			[13C] SM 40:2
PC aa C36:3				PC 14:1_22:2	LMGP01011406; LMGP01012038
			PC 36:3	PC 16:0_20:3	LMGP01010622; LMGP01010624; LMGP01010627; LMGP01011872
				PC 16:1_20:2	LMGP01011490; LMGP01011842
				PC 17:2_19:1	LMGP01011568; LMGP01011766
				PC 18:0_18:3	LMGP01011588; LMGP01011589; LMGP01011651; LMGP01011682
				PC 18:1_18:2	LMGP01010893; LMGP01010895; LMGP01011624; LMGP01012149
			PC O-37:3	PC O-20:1_17:2	LMGP01030084
			[13C] SM 40:3
PC aa C36:4				PC 14:0_22:4	LMGP01011378; LMGP01012068
			PC 36:4	PC 16:0_20:4	LMGP01010007; LMGP01010629 LMGP01011049; LMGP01011056
				PC 16:1_20:3	LMGP01011491; LMGP01011873; LMGP01012138; LMGP01012195
				PC 18:0_18:4	LMGP01010773; LMGP01010774; LMGP01011711
				PC 18:1_18:3	LMGP01010898; LMGP01011603; LMGP01011652; LMGP01012150; LMGP01012174; LMGP01012178
				PC 18:2_18:2	LMGP01010921; LMGP01010924; LMGP01010927; LMGP01010930
			PC O-37:4	PC O-17:0_20:4	LMGP01020081
PC aa C36:5			PC 36:5	PC 14:0_22:5	LMGP01012130; LMGP01012131; LMGP01012232; LMGP01012234
				PC 14:1_22:4	LMGP01011407; LMGP01012069
				PC 16:0_20:5	LMGP01010633; LMGP01011932
				PC 16:1_20:4	LMGP01010695; LMGP01011305; LMGP01011903; LMGP01012139
				PC 18:1_18:4	LMGP01011604; LMGP01011712; LMGP01012152; LMGP01012182
				PC 18:2_18:3	LMGP01011625; LMGP01011626; LMGP01011653; LMGP01011683
PC aa C36:6			PC 36:6	PC 14:0_22:6	LMGP01010512; LMGP01012099
				PC 14:1_22:5	LMGP01012134; LMGP01012135; LMGP01012233; LMGP01012235
				PC 16:1_20:5	LMGP01011492; LMGP01011933
				PC 18:3_18:3	LMGP01010956; LMGP01010954; LMGP01011654; LMGP01011684
				PC 18:4_18:2	LMGP01010960; LMGP01011627; LMGP01011713
PC aa C38:0				PC 12:0_26:0	LMGP01010452
				PC 13:0_25:0	LMGP01010470
				PC 14:0_24:0	LMGP01010515
			PC 38:0	PC 16:0_22:0	LMGP01010636; LMGP01011983
				PC 17:0_21:0	LMGP01011516; LMGP01011960
				PC 17:1_22:6	LMGP01011550; LMGP01012105
				PC 18:0_20:0	LMGP01010781; LMGP01011004
				PC 19:0_19:0	LMGP01010976
				PC O-17:0_22:0	LMGP01020083
			PC O-39:0	PC O-18:0_21:0	LMGP01020212
				PC O-20:0_19:0	LMGP01020232
			PC O-38:7	PC O-18:1_22:6	LMGP01030014
			[13C] SM 42:0
PC aa C38:1				PC 14:0_24:1	LMGP01010516
				PC 16:0_22:1	LMGP01010638; LMGP01011471; LMGP01012010
				PC 16:1_22:0	LMGP01011494; LMGP01011984
				PC 17:1_21:0	LMGP01011545; LMGP01011961
			PC 38:1
				PC 18:0_20:1	LMGP01010783; LMGP01010784; LMGP01010785; LMGP01010786; LMGP01011816
				PC 18:1_20:0	LMGP01010879; LMGP01010902; LMGP01011008; LMGP01011009
				PC 19:0_19:1	LMGP01011743; LMGP01011773
			PC 39:8	PC 17:2_22:6	LMGP01011580; LMGP01012106
				PC O-20:0_19:1	LMGP01020233
			PC O-39:1	PC O-18:1_21:0	LMGP01030069
				PC O-20:1_19:0	LMGP01030091
PC aa C38:3				PC 16:1_22:2	LMGP01011496; LMGP01012042
				PC 18:0_20:3	LMGP01010795; LMGP01010796; LMGP01010798; LMGP01011877; LMGP01012196
			PC 38:3	PC 18:1_20:2	LMGP01011608; LMGP01011847; LMGP01012153; LMGP01012190
				PC 18:2_20:1	LMGP01010942; LMGP01011631; LMGP01011818
				PC 18:3_20:0	LMGP01011659; LMGP01011688; LMGP01011794; LMGP01011795
			[13C] SM 42:3
PC aa C38:4			PC 38:4	PC 16:0_22:4	LMGP01010642; LMGP01012072
				PC 18:0_20:4	LMGP01010802; LMGP01010804; LMGP01012144; LMGP01011907
				PC 18:1_20:3	LMGP01010904; LMGP01011609; LMGP01011878; LMGP01012154; LMGP01012155; LMGP01012197; LMGP01012198; LMGP01012206
				PC 18:2_20:2	LMGP01011632; LMGP01011848
				PC 18:3_20:1	LMGP01011660; LMGP01011689; LMGP01011819; LMGP01011820
				PC 18:4_20:0	LMGP01011719; LMGP01011796
PC aa C38:5			PC 38:5	PC 16:0_22:5	LMGP01010645; LMGP01010647
				PC 16:1_22:4	LMGP01011497; LMGP01012073
				PC 18:0_20:5	LMGP01010805; LMGP01010807; LMGP01011937
				PC 18:1_20:4	LMGP01010905; LMGP01011908; LMGP01012156; LMGP01012157; LMGP01012165; LMGP01012208; LMGP01012211
				PC 18:2_20:3	LMGP01011633; LMGP01011879; LMGP01012170; LMGP01012199
				PC 18:3_20:2	LMGP01011661; LMGP01011690; LMGP01011849; LMGP01011850
				PC 18:4_20:1	LMGP01011720; LMGP01011821
PC aa C38:6			PC 38:6	PC 16:0_22:6	LMGP01010650; LMGP01010652; LMGP01011115; LMGP01011116; LMGP01012137
				PC 16:1_22:5	LMGP01012140; LMGP01012141
				PC 18:1_20:5	LMGP01010844; LMGP01010907; LMGP01011057; LMGP01012216
				PC 18:2_20:4	LMGP01010943; LMGP01011909; LMGP01012171; LMGP01012212
				PC 18:3_20:3	LMGP01011662; LMGP01011691; LMGP01011880; LMGP01011881; LMGP01012175; LMGP01012179; LMGP01012200; LMGP01012201
				PC 18:4_20:2	LMGP01011721; LMGP01011851
PC aa C40:1				PC 16:0_24:1	LMGP01010659
				PC 18:0_22:1	LMGP01010811; LMGP01011593; LMGP01012015
			PC 40:1	PC 18:1_22:0	LMGP01010839; LMGP01010845; LMGP01010909; LMGP01011089; LMGP01011090; LMGP01011091; LMGP01011092; LMGP01011093; LMGP01011094
				PC 19:1_21:0	LMGP01011781; LMGP01011969
				PC 20:0_20:1	LMGP01011017: LMGP01011018; LMGP01011019; LMGP01011020; LMGP01011824
			PC O-41:1	PC O-20:1_21:0	LMGP01030099
PC aa C40:2				PC 16:1_24:1	LMGP01012142: LMGP01012239
				PC 18:0_22:2	LMGP01011594; LMGP01012046
			PC 40:2	PC 18:1_22:1	LMGP01011611; LMGP01012016; LMGP01012158; LMGP01012166; LMGP01012220; LMGP01012221
				PC 18:2_22:0	LMGP01011636; LMGP01011988
				PC 20:0_20:2	LMGP01011021; LMGP01011854
				PC 20:1_20:1	LMGP01011036; LMGP01011038; LMGP01011042; LMGP01011043
PC aa C40:3				PC 18:0_22:3	LMGP01010812
				PC 20:0_20:3	LMGP01011022; LMGP01011799; LMGP01011885; LMGP01012185; LMGP01012202
			PC 40:3	PC 18:1_22:2	LMGP01011612; LMGP01012047; LMGP01012159; LMGP01012230
				PC 18:2_22:1	LMGP01011637; LMGP01012017; LMGP01012172; LMGP01012222
				PC 18:3_22:0	LMGP01011666; LMGP01011695; LMGP01011989; LMGP01011990
				PC 20:1_20:2	LMGP01011825; LMGP01011855
PC aa C40:4				PC 18:0_22:4	LMGP01010813; LMGP01012077
				PC 18:2_22:2	LMGP01011638; LMGP01012048
				PC 18:3_22:1	LMGP01011667; LMGP01011696; LMGP01012018; LMGP01012019; LMGP01012180; LMGP01012223; LMGP01012224
			PC 40:4	PC 18:4_22:0	LMGP01011726; LMGP01011991
				PC 20:0_20:4	LMGP01011023; LMGP01011915; LMGP01012186; LMGP01012213
				PC 20:1_20:3	LMGP01011826; LMGP01011886; LMGP01012187; LMGP01012203
				PC 20:2_20:2	LMGP01011045; LMGP01011856
PC aa C40:5				PC 18:0_22:5	LMGP01010816; LMGP01010818
				PC 18:1_22:4	LMGP01011613; LMGP01012078; LMGP01012160; LMGP01012231
				PC 18:3_22:2	LMGP01011668; LMGP01011697; LMGP01012049; LMGP01012050
			PC 40:5	PC 18:4_22:1	LMGP01011727; LMGP01012020; LMGP01012183; LMGP01012225
				PC 20:0_20:5	LMGP01011800
				PC 20:1_20:4	LMGP01011827; LMGP01012188; LMGP01012214
				PC 20:2_20:3	LMGP01011857; LMGP01012191; LMGP01012204
PC aa C40:6				PC 18:0_22:6	LMGP01010821; LMGP01010823; LMGP01012107
				PC 18:1_22:5	LMGP01010846
				PC 18:2_22:4	LMGP01011639; LMGP01012079
			PC 40:6	PC 18:4_22:2	LMGP01011728; LMGP01012051
				PC 20:1_20:5	LMGP01011828; LMGP01011945
				PC 20:2_20:4	LMGP01011858; LMGP01011917
				PC 20:3_20:3	LMGP01011888
PC aa C42:0				PC 16:0_26:0	LMGP01010663
			PC 42:0	PC 18:0_24:0	LMGP01010825; LMGP01011150
				PC 20:0_22:0	LMGP01011025; LMGP01011994
				PC 21:0_21:0	LMGP01011072
PC aa C42:1				PC 18:0_24:1	LMGP01010826; LMGP01012240
				PC 18:1_24:0	LMGP01010915; LMGP01012236; LMGP01011151; LMGP01011152
			PC 42:1	PC 20:0_22:1	LMGP01011026; LMGP01012023; LMGP01012226
				PC 20:1_22:0	LMGP01011830; LMGP01011040; LMGP01011041; LMGP01011097
PC aa C42:2				PC 16:0_26:2	LMGP01010665; LMGP01011203
				PC 18:1_24:1	LMGP01012162; LMGP01012167; LMGP01012241; LMGP01012242
			PC 42:2	PC 18:2_24:0	LMGP01012173; LMGP01012237
				PC 20:0_22:2	LMGP01011803; LMGP01012054
				PC 20:1_22:1	LMGP01011831; LMGP01012189 LMGP01012024; LMGP01012227
				PC 20:2_22:0	LMGP01011861; LMGP01011995
PC aa C42:4			PC 42:4	PC 18:3_24:1	LMGP01012177; LMGP01012181; LMGP01012243; LMGP01012244
				PC 18:4_24:0	LMGP01012184; LMGP01012238
				PC 20:0_22:4	LMGP01011804; LMGP01012085
				PC 20:2_22:2	LMGP01011863; LMGP01012056
				PC 20:3_22:1	LMGP01011893; LMGP01012205; LMGP01012207; LMGP01012026; LMGP01012228; LMGP01012229
				PC 20:4_22:0	LMGP01011921; LMGP01012215; LMGP01011997; LMGP01012217
PC aa C42:5			PC 42:5	PC 20:0_22:5	LMGP01011027
				PC 20:1_22:4	LMGP01011833; LMGP01012086
				PC 20:3_22:2	LMGP01011894; LMGP01012057
				PC 20:4_22:1	LMGP01011922; LMGP01012027
				PC 20:5_22:0	LMGP01011951; LMGP01011998
PC aa C42:6			PC 42:6	PC 20:0_22:6	LMGP01011028; LMGP01012115
				PC 20:2_22:4	LMGP01011864; LMGP01012087
				PC 20:4_22:2	LMGP01011923; LMGP01012058
				PC 20:5_22:1	LMGP01011952; LMGP01012028
PC ae C30:0			PC O-30:0	PC O-14:0_16:0	LMGP01020012; LMGP01020178
				PC O-18:0_12:0	LMGP01020193
			PC 29:0	PC 10:0_19:0	LMGP01010394; LMGP01010968
				PC 12:0_17:0	LMGP01011320; LMGP01011498
				PC 13:0_16:0	LMGP01011342; LMGP01011462
				PC 14:0_15:0	LMGP01010479; LMGP01011410
				PC 20:0_9:0	LMGP01011035; LMGP01011264
				PC 8:0_21:0	LMGP01011246
			[13C] SM 33:0
PC ae C30:1			PC O-30:1	PC O-14:0_16:1	LMGP01020014; LMGP01030021
				PC O-16:0_14:1	LMGP01020179
				PC O-18:1_12:0	LMGP01030046
			PC 29:1	PC 12:0_17:1	LMGP01011321; LMGP01011521
				PC 13:0_16:1	LMGP01011343; LMGP01011474
				PC 14:0_15:1	LMGP01011365; LMGP01011433
				PC 14:1_15:0	LMGP01011382; LMGP01011411
				PC 18:0_11:1	LMGP01010735
PC ae C30:2			PC O-30:2	PC O-16:1_14:1	LMGP01030022
			PC 29:2	PC 12:0_17:2	LMGP01011322; LMGP01011551
				PC 14:1_15:1	LMGP01011383; LMGP01011434
			[13C] SM 33:2
PC ae C32:1				PC O-14:0_18:1	LMGP01020016; LMGP01030048; LMGP01090001
			PC O-32:1	PC O-16:0_16:1	LMGP01020182; LMGP01030025
				PC O-18:0_14:1	LMGP01020196
				PC O-20:1_12:0	LMGP01030074
				PC 12:0_19:1	LMGP01011328; LMGP01011756
				PC 13:0_18:1	LMGP01011347; LMGP01011596
				PC 14:0_17:1	LMGP01011367; LMGP01011523
			PC 31:1	PC 15:0_16:1	LMGP01010535; LMGP01011477
				PC 16:0_15:1	LMGP01010002; LMGP01011437; LMGP01011464
				PC 17:0_14:1	LMGP01010008
PC ae C32:2				PC O-14:0_18:2	LMGP01020017; LMGP01090002; LMGP01090003, LMGP01030133
			PC O-32:2	PC O-14:1_18:1	LMGP01030004; LMGP01090004; LMGP01030049
				PC O-16:1_16:1	LMGP01030026; LMGP01090020
				PC 13:0_18:2	LMGP01011348; LMGP01011615
			PC 31:2	PC 14:0_17:2	LMGP01011368; LMGP01011553
				PC 14:1_17:1	LMGP01011387; LMGP01011524
				PC 15:1_16:1	LMGP01011438; LMGP01011478
PC ae C34:0				PC O-16:0_18:0	LMGP01020033; LMGP01020086; LMGP01080024
			PC O-34:0	PC O-17:0_17:0	LMGP01020076
				PC O-20:0_14:0	LMGP01020218
				PC 10:0_23:0	LMGP01010399
				PC 11:0_22:0	LMGP01010419
				PC 13:0_20:0	LMGP01010465
			PC 33:0	PC 15:0_18:0	LMGP01010539; LMGP01011583
				PC 16:0_17:0	LMGP01010569; LMGP01011501
				PC 19:0_14:0	LMGP01010971
				PC 21:0_12:0	LMGP01011063
PC aa C34:1				PC O-16:0_18:1	LMGP01020003; LMGP01020261; LMGP01020152; LMGP01030052
			PC O-34:1	PC O-18:0_16:1	LMGP01020089; LMGP01020256; LMGP01030030
				PC O-20:0_14:1	LMGP01020219
				PC O-20:1_14:0	LMGP01030076
				PC 13:0_20:1	LMGP01011353; LMGP01011806
				PC 14:0_19:1	LMGP01011371; LMGP01011758
				PC 14:1_19:0	LMGP01011395; LMGP01011731
			PC 33:1	PC 15:0_18:1	LMGP01010541; LMGP01011415; LMGP01011598
				PC 15:1_18:0	LMGP01011442; LMGP01011584
				PC 16:0_17:1	LMGP01010571; LMGP01011527
				PC 16:1_17:0	LMGP01011480; LMGP01011502
			[13C] SM 37:1
PC ae C34:2				PC O-16:0_18:2	LMGP01020039; LMGP01030134; LMGP01090006; LMGP01090007
			PC O-34:2	PC O-16:1_18:1	LMGP01030006; LMGP01030053; LMGP01090009
				PC O-20:1_14:1	LMGP01030077
				PC 13:0_20:2	LMGP01011354
				PC 14:1_19:1	LMGP01011396
			PC 33:2	PC 15:0_18:2	LMGP01010543
				PC 15:1_18:1	LMGP01011443
				PC 16:0_17:2	LMGP01011465; LMGP01011557
				PC 16:1_17:1	LMGP01011481; LMGP01011528
PC ae C34:3				PC O-16:0_18:3	LMGP01020041; LMGP01020042
			PC O-34:3	PC O-16:1_18:2	LMGP01020257; LMGP01030008; LMGP01090010; LMGP01030135; LMGP01090011; LMGP01030145
				PC 13:0_20:3	LMGP01011355; LMGP01011867
			PC 33:3	PC 15:0_18:3	LMGP01011416; LMGP01011417; LMGP01011644; LMGP01011675
				PC 15:1_18:2	LMGP01011444; LMGP01011619
				PC 16:1_17:2	LMGP01011482; LMGP01011558
PC aa C36:0				PC O-14:0_22:0	LMGP01020023
			PC O-36:0	PC O-16:0_20:0	LMGP01020051; LMGP01020122
				PC O-18:0_18:0	LMGP01020091
				PC 10:0_25:0	LMGP01010401
				PC 11:0_24:0	LMGP01010421
				PC 12:0_23:0	LMGP01010448
			PC 35:0	PC 15:0_20:0	LMGP01011420; LMGP01011788
				PC 16:0_19:0	LMGP01011466; LMGP01011733
				PC 17:0_18:0	LMGP01010709; LMGP01011585
				PC 21:0_14:0	LMGP01011065; LMGP01011375
				PC 22:0_13:0	LMGP01011084; LMGP01011358
				PC 14:1_22:6	LMGP01011408; LMGP01012100
			PC 36:7	PC 18:3_18:4	LMGP01011656; LMGP01011685; LMGP01011714; LMGP01011715
PC ae C36:1				PC O-16:0_20:1	LMGP01020052; LMGP01030080; LMGP01020187
			PC O-36:1	PC O-18:0_18:1	LMGP01020202; LMGP01030057
				PC O-20:0_16:1	LMGP01020222
				PC O-16:1_20:0	LMGP01020258; LMGP01030036
				PC 13:0_22:1	LMGP01011359; LMGP01012005
				PC 14:1_21:0	LMGP01011403; LMGP01011955
				PC 15:0_20:1	LMGP01011421; LMGP01011809
			PC 35:1	PC 15:1_20:0	LMGP01011450; LMGP01011789
				PC 16:0_19:1	LMGP01011467; LMGP01011762
				PC 16:1_19:0	LMGP01011486; LMGP01011734
				PC 17:0_18:1	LMGP01010711; LMGP01011600
				PC 17:1_18:0	LMGP01011531; LMGP01011586
			PC 36:8	PC 18:4_18:4	LMGP01010961; LMGP01011716; LMGP01010964
			[13C] SM 39:1
PC aa C36:2				PC O-16:0_20:2	LMGP01020188
				PC O-18:0_18:2	LMGP01020203; LMGP01030136; LMGP01030146
			PC O-36:2	PC O-18:1_18:1	LMGP01020263; LMGP01030013; LMGP01030130; LMGP01090013
				PC O-16:1_20:1	LMGP01030037; LMGP01090036; LMGP01030081
				PC 13:0_22:2	LMGP01011360; LMGP01012036
				PC 15:0_20:2	LMGP01011422; LMGP01011839
				PC 15:1_20:1	LMGP01011451; LMGP01011810
			PC 35:2	PC 16:1_19:1	LMGP01011487; LMGP01011763
				PC 17:0_18:2	LMGP01011505; LMGP01011621
				PC 17:1_18:1	LMGP01011532; LMGP01011601
				PC 17:2_18:0	LMGP01011561; LMGP01011587
			[13C] SM 39:2
PC ae C36:3				PC O-16:0_20:3	LMGP01020053
				PC O-18:0_18:3	LMGP01020204; LMGP01020205
			PC O-36:3	PC O-18:1_18:2	LMGP01020262; LMGP01090014; LMGP01090015; LMGP01090017; LMGP01090016; LMGP01030137; LMGP01020264; LMGP01030058
				PC O-16:1_20:2	LMGP01030038; LMGP01090037
				PC 15:0_20:3	LMGP01011423; LMGP01011870
				PC 15:1_20:2	LMGP01011452; LMGP01011840
			PC 35:3	PC 17:0_18:3	LMGP01011506; LMGP01011507; LMGP01011648; LMGP01011679
				PC 17:1_18:2	LMGP01011533; LMGP01011622
				PC 17:2_18:1	LMGP01011562; LMGP01011602
PC ae C36:4			PC O-36:4	PC O-16:0_20:4	LMGP01020054; LMGP01020056; LMGP01020245
				PC O-16:1_20:3	LMGP01030039; LMGP01090040; LMGP01090044; LMGP01030129
				PC O-18:0_18:4	LMGP01020206
				PC O-18:1_18:3	LMGP01030059; LMGP01090026; LMGP01090028; LMGP01030060
				PC O-18:2_18:2	LMGP01020270; LMGP01090022; LMGP01090023
			PC 35:4	PC 13:0_22:4	LMGP01011361; LMGP01012067
				PC 15:0_20:4	LMGP01011424; LMGP01011901
				PC 15:1_20:3	LMGP01011453; LMGP01011871
				PC 17:0_18:4	LMGP01011508; LMGP01011708
				PC 17:1_18:3	LMGP01011534; LMGP01011535; LMGP01011649; LMGP01011680
				PC 17:2_18:2	LMGP01011563; LMGP01010931; LMGP01011623
PC ae C36:5			PC O-36:5	PC O-16:0_20:5	LMGP01020058
				PC O-16:1_20:4	LMGP01020259; LMGP01030010
				PC O-18:1_18:4	LMGP01030061; LMGP01090032
				PC O-18:2_18:3	LMGP01090024; LMGP01090025; LMGP01090030; LMGP01090031
			PC 35:5	PC 15:0_20:5	LMGP01011425; LMGP01011930
				PC 15:1_20:4	LMGP01011454; LMGP01011902
				PC 17:1_18:4	LMGP01011536; LMGP01011709
				PC 17:2_18:3	LMGP01011564; LMGP01011565; LMGP01011650; LMGP01011681
PC ae C38:0			PC O-38:0	PC O-16:0_22:0	LMGP01020060
				PC O-18:0_20:0	LMGP01020097; LMGP01020226
			PC 37:0	PC 15:0_22:0	LMGP01011426; LMGP01011981
				PC 16:0_21:0	LMGP01011470; LMGP01011958
				PC 17:0_20:0	LMGP01011511; LMGP01011791
				PC 18:0_19:0	LMGP01011590; LMGP01010975
			PC 38:7	PC 16:1_22:6	LMGP01010696; LMGP01011306; LMGP01012103
				PC 18:2_20:5	LMGP01011634; LMGP01011938
				PC 18:3_20:4	LMGP01011663; LMGP01011692; LMGP01011910; LMGP01011911
				PC 18:4_20:3	LMGP01011722; LMGP01011882
PC ae C38:1				PC O-16:0_22:1	LMGP01020190
			PC O-38:1	PC O-16:1_22:0	LMGP01020260; LMGP01030042
				PC O-18:0_20:1	LMGP01020099; LMGP01020209; LMGP01030085
				PC O-18:1_20:0	LMGP01020265; LMGP01030064; LMGP01020227
			PC 37:1	PC 15:0_22:1	LMGP01011427; LMGP01012008
				PC 15:1_22:0	LMGP01011457; LMGP01011982
				PC 16:1_21:0	LMGP01011493; LMGP01011959
				PC 17:0_20:1	LMGP01011512; LMGP01011813
				PC 17:1_20:0	LMGP01011539; LMGP01011792
				PC 18:0_19:1	LMGP01011591; LMGP01011767
				PC 18:1_19:0	LMGP01011605; LMGP01011738
			PC 38:8	PC 18:3_20:5	LMGP01011664; LMGP01011693; LMGP01011939; LMGP01011940
				PC 18:4_20:4	LMGP01011723; LMGP01011912
PC ae C38:2			PC O-38:2	PC O-16:0_22:2	LMGP01020191
				PC O-18:0_20:2	LMGP01020210
				PC O-18:1_20:1	LMGP01020266; LMGP01030065; LMGP01030086
				PC O-18:2_20:0	LMGP01020271; LMGP01020228
				PC O-16:1_22:1	LMGP01030043
			PC 37:2	PC 15:0_22:2	LMGP01011428; LMGP01012039
				PC 15:1_22:1	LMGP01011458; LMGP01012009
				PC 17:0_20:2	LMGP01011513; LMGP01011843
				PC 17:1_20:1	LMGP01011540; LMGP01011814
				PC 17:2_20:0	LMGP01011569; LMGP01011793
				PC 18:1_19:1	LMGP01011606; LMGP01011768
				PC 18:2_19:0	LMGP01011628; LMGP01011739
			PC 38:9	PC 18:4_20:5	LMGP01011724; LMGP01011941
PC ae C38:3			PC O-38:3	PC O-18:0_20:3	LMGP01020211
				PC O-16:1_22:2	LMGP01030044
				PC O-18:1_20:2	LMGP01030066
				PC O-18:2_20:1	LMGP01030087
				P O-18:3_20:0	LMGP01020229; LMGP01020230
			PC 37:3	PC 15:1_22:2	LMGP01011459; LMGP01012040
				PC 17:0_20:3	LMGP01011514; LMGP01011874
				PC 17:1_20:2	LMGP01011541; LMGP01011844
				PC 17:2_20:1	LMGP01011570; LMGP01011815
				PC 18:2_19:1	LMGP01011629; LMGP01011769
				PC 18:3_19:0	LMGP01011657; LMGP01011686; LMGP01011740; LMGP01011741
PC ae C38:4			PC O-38:4	PC O-16:0_22:4	LMGP01020192
				PC O-18:0_20:4	LMGP01020100; LMGP01020102; LMGP01020247
				PC O-20:0_18:4	LMGP01020231
				PC O-18:1_20:3	LMGP01030067; LMGP01090041; LMGP01090045; LMGP01030131
				PC O-18:2_20:2	LMGP01030138; LMGP01090038; LMGP01090039
				PC O-20:1_18:3	LMGP01030088; LMGP01030089
			PC 37:4	PC 15:0_22:4	LMGP01011429; LMGP01012070
				PC 17:0_20:4	LMGP01010003; LMGP01011904
				PC 17:1_20:3	LMGP01011542; LMGP01011875
				PC 17:2_20:2	LMGP01011571; LMGP01011845
				PC 18:3_19:1	LMGP01011658; LMGP01011770; LMGP01011771
				PC 18:4_19:0	LMGP01011717 LMGP01011742
PC ae C38:5			PC O-38:5	PC O-16:0_22:5	LMGP01020066
				PC O-16:1_22:4	LMGP01030045
				PC O-18:0_20:5	LMGP01020104
				PC O-18:1_20:4	LMGP01020157; LMGP01020267; LMGP01030012
				PC O-18:2_20:3	LMGP01090042; LMGP01090043; LMGP01090046; LMGP01090047
				PC O-18:4_20:1	LMGP01030090
			PC 37:5	PC 15:1_22:4	LMGP01011460; LMGP01012071
				PC 17:0_20:5	LMGP01011515; LMGP01011934
				PC 17:1_20:4	LMGP01011543; LMGP01011905
				PC 17:2_20:3	LMGP01011572; LMGP01011876
				PC 18:4_19:1	LMGP01011718; LMGP01011772
PC ae C38:6			PC O-38:6	PC O-16:0_22:6	LMGP01020064
				PC O-18:1_20:5	LMGP01030068
				PC O-18:2_20:5	LMGP01090048; LMGP01090049
			PC 37:6	PC 15:0_22:6	LMGP01011430; LMGP01012101
				PC 17:1_20:5	LMGP01011544; LMGP01011935
				PC 17:2_20:4	LMGP01011573; LMGP01011906
PC ae C40:1				PC O-18:0_22:1	LMGP01020213
			PC O-40:1	PC O-18:1_22:0	LMGP01020268; LMGP01030070
				PC O-20:0_20:1	LMGP01020235; LMGP01030093
			PC 39:1	PC 17:0_22:1	LMGP01011518; LMGP01012012
				PC 17:1_22:0	LMGP01011546; LMGP01011986
				PC 18:1_21:0	LMGP01011610; LMGP01011963
				PC 19:0_20:1	LMGP01011745; LMGP01011822
				PC 19:1_20:0	LMGP01011775; LMGP01011798
			PC 40:8	PC 18:2_22:6	LMGP01010947; LMGP01012109
				PC 18:4_22:4	LMGP01011729; LMGP01012082
				PC 20:3_20:5	LMGP01011890; LMGP01011947
				PC 20:4_20:4	LMGP01011047; LMGP01011052
PC ae C40:2			PC O-40:2	PC O-18:0_22:2	LMGP01020214
				PC O-18:1_22:1	LMGP01030071
				PC O-18:2_22:0	LMGP01020272
				PC O-20:0_20:2	LMGP01020236
				PC O-20:1_20:1	LMGP01030094
			PC 39:2	PC 17:0_22:2	LMGP01011519; LMGP01012043
				PC 17:1_22:1	LMGP01011547; LMGP01012013
				PC 17:2_22:0	LMGP01011576; LMGP01011987
				PC 18:2_21:0	LMGP01011635; LMGP01011964
				PC 19:0_20:2	LMGP01011746; LMGP01011852
				PC 19:1_20:1	LMGP01011776; LMGP01011823
			PC 40:9	PC 18:3_22:6	LMGP01011670; LMGP01011699; LMGP01012110; LMGP01012111
				PC 20:4_20:5	LMGP01011919; LMGP01011948
			[13C] SM 43:2
PC ae C40:3				PC O-18:1_22:2	LMGP01030072; LMGP01090055
			PC O-40:3	PC O-18:2_22:1	LMGP01030139; LMGP01090053; LMGP01090054; LMGP01030147
				PC O-20:0_20:3	LMGP01020237
				PC O-20:1_20:2	LMGP01030095
				PC O-22:0_18:3	LMGP01020249
			PC 39:3	PC 17:1_22:2	LMGP01011548; LMGP01012044
				PC 17:2_22:1	LMGP01011577; LMGP01012014
				PC 18:3_21:0	LMGP01011665; LMGP01011694; LMGP01011965; LMGP01011966
				PC 19:0_20:3	LMGP01011747; LMGP01011883
				PC 19:1_20:2	LMGP01011777; LMGP01011853
			PC 40:10	PC 18:4_22:6	LMGP01011730; LMGP01012112
				PC 20:5_20:5	LMGP01011949
PC ae C40:4				PC O-18:0_22:4	LMGP01020215
			PC O-40:4	PC O-18:2_22:2	LMGP01030140; LMGP01090056; LMGP01090057; LMGP01030148
				PC O-20:0_20:4	LMGP01020238; LMGP01020248
				PC O-20:1_20:3	LMGP01030096
			PC 39:4	PC 17:0_22:4	LMGP01011520; LMGP01012074
				PC 17:2_22:2	LMGP01011578; LMGP01012045
				PC 18:4_21:0	LMGP01011725; LMGP01011967
				PC 19:0_20:4	LMGP01011748; LMGP01011913
				PC 19:1_20:3	LMGP01011778; LMGP01011884
PC ae C40:5			PC O-40:5	PC O-18:0_22:5	LMGP01020107; LMGP01020109
				PC O-18:1_22:4	LMGP01030073; LMGP01090058
				PC O-20:0_20:5	LMGP01020239
				PC O-20:1_20:4	LMGP01020274; LMGP01030097
			PC 39:5	PC 16:0_23:5	LMGP01010656
				PC 17:0_22:5	LMGP01010719
				PC 17:1_22:4	LMGP01011549; LMGP01012075
				PC 19:0_20:5	LMGP01011749; LMGP01011942
				PC 19:1_20:4	LMGP01011779; LMGP01011914
PC ae C40:6			PC O-40:6	PC O-18:0_22:6	LMGP01020110
				PC O-18:2_22:4	LMGP01090059
				PC O-20:1_20:5	LMGP01030098
			PC 39:6	PC 17:0_22:6	LMGP01010720; LMGP01012104
				PC 17:2_22:4	LMGP01011579; LMGP01012076
				PC 19:1_20:5	LMGP01011780; LMGP01011943
PC ae C42:0			PC O-42:0	PC O-20:0_22:0	LMGP01020125
			PC 41:0	PC 19:0_22:0	LMGP01011751; LMGP01011992
				PC 20:0_21:0	LMGP01011801; LMGP01011970
				PC 23:0_18:0	LMGP01011130
			PC 42:7	PC 20:1_22:6	LMGP01011834; LMGP01012116
				PC 20:3_22:4	LMGP01011895; LMGP01012088
				PC 20:5_22:2	LMGP01011953; LMGP01012059
PC ae C42:1			PC O-42:1	PC O-20:0_22:1	LMGP01020241
				PC O-18:1_24:0	LMGP01020269
				PC O-20:1_22:0	LMGP01030100; LMGP01020250
			PC 40:1	PC 19:0_22:1	LMGP01011752; LMGP01012021
				PC 19:1_22:0	LMGP01011782; LMGP01011993
				PC 20:1_21:0	LMGP01011829; LMGP01011971
			PC 42:8	PC 20:2_22:6	LMGP01011865; LMGP01012117
				PC 20:4_22:4	LMGP01011924; LMGP01012089
PC ae C42:2			PC O-42:2	PC O-20:0_22:2	LMGP01020242
				PC O-18:2_24:0	LMGP01020273; LMGP01030141; LMGP01030149; LMGP01090060; LMGP01090061
				PC O-20:1_22:1	LMGP01030101
				PC O-18:1_24:1	LMGP01030132; LMGP01090062
			PC 41:2	PC 19:0_22:2	LMGP01011753; LMGP01012052
				PC 19:1_22:1	LMGP01011783; LMGP01012022
				PC 20:2_21:0	LMGP01011860; LMGP01011972
			PC 42:9	PC 20:3_22:6	LMGP01011896; LMGP01012118
				PC 20:5_22:4	LMGP01011954; LMGP01012090
PC ae C42:3			PC O-42:3	PC O-24:0_18:3	LMGP01020252; LMGP01020253
				PC O-20:1_22:2	LMGP01030102
				PC O- 18:2_24:1	LMGP01030142; LMGP01030150; LMGP01090063; LMGP01090064
			PC 41:3	PC 21:0_20:3	LMGP01011973; LMGP01011891
				PC 19:1_22:2	LMGP01011784; LMGP01012053
				PC 20:3_21:0	LMGP01011891; LMGP01011973
			PC 42:10	PC 20:5_22:5	LMGP01011058
				PC 20:4_22:6	LMGP01011925; LMGP01012119
PC ae C42:4			PC O-42:4	PC O-20:0_22:4	LMGP01020243
			PC 41:4	PC 19:0_22:4	LMGP01011754; LMGP01012083
				PC 20:4_21:0	LMGP01011920; LMGP01011974
			PC 42:11	PC 20:5_22:6	LMGP01011059; LMGP01012120
PC ae C42:5			PC O-42:5	PC O-20:1_22:4	LMGP01030103
			PC 41:5	PC 19:1_22:4	LMGP01011785; LMGP01012084
				PC 20:5_21:0	LMGP01011950; LMGP01011975
PC ae C44:3			PC O-44:3	PC O-22:0_22:3	LMGP01020251
				PC O-22:1_22:2	LMGP01020275
			PC 44:10	PC 22:4_22:6	LMGP01012096; LMGP01012125
PC ae C44:4			PC O-44:4	PC O-24:0_20:4	LMGP01020254
				PC O-22:1_22:3	LMGP01020276
				PC O-22:2_22:2	LMGP01020277
			PC 43:4	PC 21:0_22:4	LMGP01011979; LMGP01012091
PC ae C44:5			PC O-44:5	PC O-22:2_22:3	LMGP01020278
			PC 44:12	PC 22:6_22:6	LMGP01011119
PC ae C44:6			PC O-44:6	PC O-22:2_22:4
			PC 43:6	PC 21:0_22:6	LMGP01010004; LMGP01012121
lysoPC a C14:0			LPC 14:0	PC 14:0_0:0	LMGP01050012, LMGP01050073
			PC O-14:0	PC O-12:0_2:0	LMGP01020009
			LPC O-15:0	PC O-15:0_0:0	LMGP01060009
lysoPC a C16:0			LPC 16:0	PC 16:0_0:0	LMGP01050018; LMGP01050074
			PC O-16:0	PC O-14:0_2:0	LMGP01020019
			LPC O-17:0	PC O-17:0_0:0	LMGP01060013
lysoPC a C16:1			LPC 16:1	PC 16:1_0:0	LMGP01050021; LMGP01050022
			PC O-17:1	PC O-17:1_0:0	LMGP01070007
lysoPC a C17:0			LPC 17:0	PC 17:0_0:0	LMGP01050024
			PC O-17:0	PC O-1:0_16:0	LMGP01020004; LMGP01020028; LMGP01080021
				PC O-15:0_2:0	LMGP01020024
			LPC O-18:0	PC O-18:0_0:0	LMGP01060014
			PC 16:0	PC 14:0_2:0	LMGP01010504
				PC 8:0_8:0	LMGP01011251
lysoPC a C18:0			LPC 18:0	PC 18:0_0:0	LMGP01050026; LMGP01050076
			PC O-18:0	PC O-16:0_2:0	LMGP01020046
			LPC O-19:0	PC O-19:0_0:0	LMGP01060017
lysoPC a C18:1			LPC 18:1	PC 18:1_0:0	LMGP01050029; LMGP01050030; LMGP01050032; LMGP01050079; LMGP01050082; LMGP01050138
			PC O-18:1	PC O-16:1_2:0	LMGP01020147; LMGP01030009
lysoPC a C18:2			LPC 18:2	PC 18:2_0:0	LMGP01050034; LMGP01050035
			PC O-19:2	PC O-19:2_0:0	LMGP01070010
lysoPC a C20:3			LPC 20:3	PC 20:3_0:0	LMGP01050133; LMGP01050139
lysoPC a C20:4			LPC 20:4	PC 20:4_0:0	LMGP01050048; LMGP01050121; LMGP01050140
lysoPC a C24:0			LPC 24:0	PC 24:0_0:0	LMGP01050057
lysoPC a C26:0			LPC 26:0	PC 26:0_0:0
				PC 12:0_13:0	LMGP01010001; LMGP01011338
			PC 25:0	PC 16:0_9:0	LMGP01010677
lysoPC a C26:1			LPC 26:1	PC 26:1_0:0
			PC 25:1	PC 16:1_9:0
lysoPC a C28:0			LPC 28:0	PC 28:0_0:0
				PC 17:0_10:0	LMGP01010700
				PC 8:0_19:0	LMGP01011244
			PC 27:0	PC 9:0_18:0	LMGP01011262
				PC 12:0_15:0	LMGP01011317; LMGP01011409
				PC 13:0_14:0	LMGP01011339; LMGP01011363
			PC O-28:0	PC O-16:0_12:0	LMGP01020176
			[13C] SM 31:0
lysoPC a C28:1			LPC 28:1	PC 28:1
			PC 27:1	PC 12:0_15:1	LMGP01011318; LMGP01011431
				PC 13:0_14:1	LMGP01011340; LMGP01011380
			PC O-28:1	PC O-16:1_12:0	LMGP01030019
SM C16:0			SM 34:1	SM d16:1/18:0	LMSP03010042
				SM d17:1/17:0	LMSP03010043
				SM d18:1/16:0	LMSP03010003
SM C16:1			SM 34:2	SM d16:1/18:1	LMSP03010040
				SM d18:1/16:1	LMSP03010041
				SM d18:2/16:0	LMSP03010090
SM C18:0			SM 36:1	SM d16:1/20:0	LMSP03010052
				SM d18:0/18:1	LMSP03010031
				SM d18:1/18:0	LMSP03010001
			[13C] PC 32:2
SM C18:1			SM 36:2	SM d16:1/20:1	LMSP03010048
				SM d18:0/18:2	LMSP03010049
				SM d18:1/18:1	LMSP03010029
				SM d18:2/18:0	LMSP03010050
				SM d19:1/17:1	LMSP03010051
SM C20:2			SM 38:3	SM d18:1/20:2
				SM d18:2/20:1	LMSP03010057
SM C22:3			SM 40:4	SM d18:1/22:3
				SM d18:2/22:2
SM C24:0			SM 42:1	SM d18:0/24:1	LMSP03010023
				SM d18:1/24:0	LMSP03010008
			[13C] PC 38:2
SM C24:1			SM 42:2	SM d18:1/24:1	LMSP03010007
				SM d18:2/24:0	LMSP03010081
SM C26:0			SM 44:1	SM d18:1/26:0	LMSP03010010
				SM d18:0/26:1	LMSP03010025
				SM d20:0/24:1	LMSP03010088
SM C26:1			SM 44:2	SM d18:1/26:1	LMSP03010009
SM (OH) C14:1			SM OH-32:2	SM d18:1/HO-14:1
			SM 33:1	SM d16:1/17:0	LMSP03010037
				SM d18:1/15:0	LMSP03010038
SM (OH) C16:1			SM OH-34:2	SM d18:1/HO-16:1
			SM 35:1	SM d18:1/17:0	LMSP03010044
				SM d19:1/16:0	LMSP03010045
SM (OH) C22:1			SM OH-40:2	SM d18:1/HO-22:1
				SM d16:1/25:0	LMSP03010076
			SM 41:1	SM d17:1/24:0	LMSP03010077
				SM d18:1/23:0	LMSP03010078
			[13C] PC 37:2
SM (OH) C22:2			SM OH-40:3	SM d18:1/HO-22:2
			SM 41:2	SM d17:1/24:1	LMSP03010074
				SM d18:2/23:0	LMSP03010075
SM (OH) C24:1			SM OH-42:2	SM d18:1/HO-24:1
			SM 43:1	SM d18:1/25:0	LMSP03010027
				SM d19:0/24:1	LMSP03010085
				SM d19:1/24:0	LMSP03010086
				SM d20:1/23:0	LMSP03010087
			[13C] PC 39:2
Abbreviations and separators used in the table:
PC – Phosphatidylcholines
SM – Sphingomyelins
LPC – Lysophosphatidylcholines
O – O-alkyl-bond
_ – separator for lipid fatty acids if sn-position is not known
/ – separator for lipid fatty acids if sn-position is proven (order sn-1/sn-2)
[13C] – Indicates possible isotope interference from another lipid species having a molecular weight with a mass unit smaller. This interference has not been corrected due to technical limitation.
